# Supplementary material for: Post‐translational modifications linked to preclinical Alzheimer's disease–related pathological and cognitive changes
Source: Alzheimers Dement. 2023 Dec 25;20(3):1851–67. doi: 10.1002/alz.13576 (PMC10984434; doi:10.1002/alz.13576)
Supplement: Supplementary file 9 — Supporting Information [file ALZ-20-1851-s012.xlsx]

## Sheet: Supp. Table 1
Supplemental Table 1. Statistics (raw and standardized coefficients, p-values, standard errors, t values) capturing results from demographically-adjusted linear regression models of module/phenotype relationships. These models all adjust for age and sex at minimum; those predicting cognition and gray matter volume additionally adjust for education and intracranial volume, respectively. For each p…
module_name	trait	estimate	std_betas	se	p_value	tval	significance	p_adj	adj_significance
ME1	pTau181	0.90316	0.182913	0.378572	0.0183565	2.3857	SIGNIFICANT	0.023	ADJ_SIGNIFICANT
ME2	pTau181	1.76986	0.358441	0.356968	1.98892e-06	4.95803	SIGNIFICANT	0	ADJ_SIGNIFICANT
ME3	pTau181	2.13564	0.43252	0.343375	5.18289e-09	6.21954	SIGNIFICANT	0	ADJ_SIGNIFICANT
ME4	pTau181	2.43571	0.493292	0.331405	1.40073e-11	7.34965	SIGNIFICANT	0	ADJ_SIGNIFICANT
ME5	pTau181	1.88357	0.381471	0.354452	4.0252e-07	5.31404	SIGNIFICANT	0	ADJ_SIGNIFICANT
ME6	pTau181	1.42353	0.288301	0.369524	0.000176037	3.85234	SIGNIFICANT	0	ADJ_SIGNIFICANT
ME7	pTau181	2.57887	0.522286	0.322461	3.91565e-13	7.99745	SIGNIFICANT	0	ADJ_SIGNIFICANT
ME8	pTau181	1.9562	0.396181	0.351489	1.25074e-07	5.56548	SIGNIFICANT	0	ADJ_SIGNIFICANT
ME9	pTau181	1.72247	0.348843	0.364739	5.50458e-06	4.72247	SIGNIFICANT	0	ADJ_SIGNIFICANT
ME10	pTau181	0.42256	0.085579	0.384004	0.273005	1.1004	NO	0.297	NO
ME11	pTau181	-2.04719	-0.414608	0.345591	2.24115e-08	-5.92373	SIGNIFICANT	0	ADJ_SIGNIFICANT
ME12	pTau181	1.19515	0.242048	0.374267	0.00173012	3.19331	SIGNIFICANT	0.003	ADJ_SIGNIFICANT
ME13	pTau181	1.26917	0.257038	0.37372	0.000885379	3.39604	SIGNIFICANT	0.001	ADJ_SIGNIFICANT
ME14	pTau181	0.0744562	0.0150793	0.385553	0.847142	0.193116	NO	0.847	NO
ME15	pTau181	0.520275	0.105369	0.383723	0.177281	1.35586	NO	0.201	NO
ME16	pTau181	1.88861	0.382492	0.354118	3.68486e-07	5.33329	SIGNIFICANT	0	ADJ_SIGNIFICANT
ME17	pTau181	2.26334	0.458383	0.339009	5.02557e-10	6.67634	SIGNIFICANT	0	ADJ_SIGNIFICANT
ME18	pTau181	-0.0920627	-0.018645	0.386422	0.812033	-0.238244	NO	0.846	NO
ME19	pTau181	1.02654	0.2079	0.377427	0.00734141	2.71984	SIGNIFICANT	0.01	ADJ_SIGNIFICANT
ME20	pTau181	1.012	0.204955	0.382549	0.00907209	2.64541	SIGNIFICANT	0.012	ADJ_SIGNIFICANT
ME21	pTau181	0.868002	0.175792	0.380751	0.0241043	2.27971	SIGNIFICANT	0.029	ADJ_SIGNIFICANT
ME22	pTau181	-2.04175	-0.413505	0.346625	2.6372e-08	-5.89036	SIGNIFICANT	0	ADJ_SIGNIFICANT
ME23	pTau181	1.77029	0.358529	0.358037	2.11104e-06	4.94444	SIGNIFICANT	0	ADJ_SIGNIFICANT
ME24	pTau181	-1.47349	-0.298419	0.368294	0.00010088	-4.00085	SIGNIFICANT	0	ADJ_SIGNIFICANT
ME25	pTau181	2.15758	0.436964	0.343485	3.79665e-09	6.28145	SIGNIFICANT	0	ADJ_SIGNIFICANT
ME1	Amyloid Beta Ratio	0.0320995	0.116053	0.0224995	0.155854	1.42667	NO	0.418	NO
ME2	Amyloid Beta Ratio	-0.00552656	-0.0199809	0.022678	0.807814	-0.243697	NO	0.944	NO
ME3	Amyloid Beta Ratio	0.00672873	0.0243272	0.0227114	0.767453	0.296271	NO	0.944	NO
ME4	Amyloid Beta Ratio	-0.0887401	-0.320833	0.0215934	6.64806e-05	-4.1096	SIGNIFICANT	0.001	ADJ_SIGNIFICANT
ME5	Amyloid Beta Ratio	0.0134941	0.0487871	0.0227392	0.553831	0.59343	NO	0.866	NO
ME6	Amyloid Beta Ratio	0.0314207	0.113599	0.0226358	0.167266	1.3881	NO	0.418	NO
ME7	Amyloid Beta Ratio	-0.0427936	-0.154717	0.0224874	0.0590507	-1.903	NO	0.366	NO
ME8	Amyloid Beta Ratio	0.0175546	0.0634673	0.0227091	0.440786	0.773021	NO	0.788	NO
ME9	Amyloid Beta Ratio	-0.039599	-0.143167	0.0227788	0.0842896	-1.73842	NO	0.366	NO
ME10	Amyloid Beta Ratio	-0.00791381	-0.0286118	0.0226256	0.727024	-0.349772	NO	0.944	NO
ME11	Amyloid Beta Ratio	0.0175235	0.0633548	0.0225903	0.439203	0.775707	NO	0.788	NO
ME12	Amyloid Beta Ratio	0.0362842	0.131183	0.0225349	0.109574	1.61013	NO	0.366	NO
ME13	Amyloid Beta Ratio	0.0431368	0.155958	0.0225167	0.0573903	1.91577	NO	0.366	NO
ME14	Amyloid Beta Ratio	0.00460517	0.0166496	0.0226306	0.839039	0.203493	NO	0.944	NO
ME15	Amyloid Beta Ratio	-0.0268242	-0.0969808	0.0225566	0.236334	-1.1892	NO	0.536	NO
ME16	Amyloid Beta Ratio	0.00224343	0.00811094	0.0227586	0.921614	0.098575	NO	0.944	NO
ME17	Amyloid Beta Ratio	0.00271858	0.00982883	0.022789	0.90521	0.119293	NO	0.944	NO
ME18	Amyloid Beta Ratio	0.0972068	0.351444	0.0211801	9.63763e-06	4.58953	SIGNIFICANT	0	ADJ_SIGNIFICANT
ME19	Amyloid Beta Ratio	-0.0144524	-0.0522515	0.0226876	0.525132	-0.637018	NO	0.866	NO
ME20	Amyloid Beta Ratio	0.00163176	0.0058995	0.0229971	0.943533	0.070955	NO	0.944	NO
ME21	Amyloid Beta Ratio	0.0369295	0.133516	0.022541	0.103552	1.63832	NO	0.366	NO
ME22	Amyloid Beta Ratio	-0.00598663	-0.0216442	0.0226748	0.792144	-0.264021	NO	0.944	NO
ME23	Amyloid Beta Ratio	0.0225149	0.0814008	0.0226634	0.32217	0.993448	NO	0.671	NO
ME24	Amyloid Beta Ratio	-0.0356638	-0.12894	0.0225998	0.116762	-1.57806	NO	0.366	NO
ME25	Amyloid Beta Ratio	0.0105036	0.037975	0.022757	0.645101	0.461556	NO	0.944	NO
ME1	E4 Allele Count	0.0116922	0.0705006	0.0152554	0.444926	0.766429	NO	0.506	NO
ME2	E4 Allele Count	0.0389093	0.224098	0.0155494	0.013685	2.5023	SIGNIFICANT	0.029	ADJ_SIGNIFICANT
ME3	E4 Allele Count	0.0302452	0.177086	0.0153443	0.0510146	1.9711	NO	0.085	NO
ME4	E4 Allele Count	0.0679555	0.386363	0.0147593	1.0373e-05	4.60425	SIGNIFICANT	0	ADJ_SIGNIFICANT
ME5	E4 Allele Count	0.0470981	0.272824	0.0151643	0.00236802	3.10585	SIGNIFICANT	0.01	ADJ_SIGNIFICANT
ME6	E4 Allele Count	0.0403184	0.236142	0.0151679	0.00892847	2.65814	SIGNIFICANT	0.02	ADJ_SIGNIFICANT
ME7	E4 Allele Count	0.0609363	0.350844	0.0148426	7.39508e-05	4.10551	SIGNIFICANT	0.001	ADJ_SIGNIFICANT
ME8	E4 Allele Count	0.0478262	0.274526	0.01529	0.00220953	3.12795	SIGNIFICANT	0.01	ADJ_SIGNIFICANT
ME9	E4 Allele Count	0.039105	0.235834	0.0144616	0.00784535	2.70406	SIGNIFICANT	0.02	ADJ_SIGNIFICANT
ME10	E4 Allele Count	0.00300175	0.0174268	0.0158563	0.85017	0.189309	NO	0.85	NO
ME11	E4 Allele Count	-0.0456184	-0.26793	0.0150404	0.00296775	-3.03305	SIGNIFICANT	0.011	ADJ_SIGNIFICANT
ME12	E4 Allele Count	0.0211988	0.124668	0.0154615	0.172912	1.37107	NO	0.238	NO
ME13	E4 Allele Count	0.0282696	0.164004	0.0155268	0.0711456	1.82069	NO	0.111	NO
ME14	E4 Allele Count	-0.00429556	-0.0259854	0.015173	0.777584	-0.283106	NO	0.81	NO
ME15	E4 Allele Count	0.0054467	0.0318059	0.0157897	0.730734	0.344952	NO	0.795	NO
ME16	E4 Allele Count	0.031825	0.183793	0.0155189	0.0424718	2.05072	SIGNIFICANT	0.076	NO
ME17	E4 Allele Count	0.0470837	0.273516	0.0150816	0.00225174	3.12192	SIGNIFICANT	0.01	ADJ_SIGNIFICANT
ME18	E4 Allele Count	-0.102165	-0.611168	0.012275	1.58271e-13	-8.323	SIGNIFICANT	0	ADJ_SIGNIFICANT
ME19	E4 Allele Count	0.0275184	0.15673	0.0159715	0.0874704	1.72297	NO	0.129	NO
ME20	E4 Allele Count	0.0169526	0.10683	0.0140695	0.230605	1.20492	NO	0.289	NO
ME21	E4 Allele Count	0.0330323	0.21299	0.0138992	0.019057	2.37656	SIGNIFICANT	0.037	ADJ_SIGNIFICANT
ME22	E4 Allele Count	-0.0433054	-0.248318	0.0154488	0.00590299	-2.80316	SIGNIFICANT	0.018	ADJ_SIGNIFICANT
ME23	E4 Allele Count	0.0124792	0.0726531	0.0157157	0.428726	0.794063	NO	0.506	NO
ME24	E4 Allele Count	-0.0209357	-0.12129	0.01556	0.181008	-1.34548	NO	0.238	NO
ME25	E4 Allele Count	0.0410082	0.237843	0.0153094	0.00842939	2.67863	SIGNIFICANT	0.02	ADJ_SIGNIFICANT
ME1	E2 Allele Count	0.00880223	0.03633	0.0222758	0.693435	0.395148	NO	0.986	NO
ME2	E2 Allele Count	-0.0166477	-0.0656317	0.0231985	0.474388	-0.717617	NO	0.87	NO
ME3	E2 Allele Count	0.0304869	0.122185	0.0225537	0.178997	1.35175	NO	0.87	NO
ME4	E2 Allele Count	0.00128461	0.0049994	0.0233355	0.956191	0.0550496	NO	0.986	NO
ME5	E2 Allele Count	0.00185333	0.00734865	0.0229737	0.935837	0.0806716	NO	0.986	NO
ME6	E2 Allele Count	0.0166556	0.0667739	0.0226991	0.464528	0.733757	NO	0.87	NO
ME7	E2 Allele Count	0.0185941	0.0732805	0.0230412	0.421267	0.806993	NO	0.87	NO
ME8	E2 Allele Count	0.000393231	0.00154505	0.023177	0.986492	0.0169664	NO	0.986	NO
ME9	E2 Allele Count	-0.00146529	-0.00604886	0.0217112	0.946304	-0.0674901	NO	0.986	NO
ME10	E2 Allele Count	-0.0186743	-0.0742104	0.0230523	0.419495	-0.810085	NO	0.87	NO
ME11	E2 Allele Count	-0.0222816	-0.0895785	0.0226562	0.327358	-0.983464	NO	0.87	NO
ME12	E2 Allele Count	0.0321811	0.129545	0.0225214	0.155628	1.42891	NO	0.87	NO
ME13	E2 Allele Count	0.0050906	0.0202153	0.0229373	0.824741	0.221936	NO	0.986	NO
ME14	E2 Allele Count	-0.0314103	-0.130064	0.0219365	0.154781	-1.43187	NO	0.87	NO
ME15	E2 Allele Count	0.00805292	0.0321887	0.0230144	0.727021	0.349908	NO	0.986	NO
ME16	E2 Allele Count	0.00269552	0.0106556	0.0230117	0.906947	0.117137	NO	0.986	NO
ME17	E2 Allele Count	0.0296371	0.117849	0.0226972	0.194132	1.30576	NO	0.87	NO
ME18	E2 Allele Count	0.00864584	0.0354032	0.0224563	0.700913	0.385008	NO	0.986	NO
ME19	E2 Allele Count	0.00422328	0.0164647	0.0235627	0.858055	0.179236	NO	0.986	NO
ME20	E2 Allele Count	0.0023336	0.0100661	0.0206299	0.910127	0.113117	NO	0.986	NO
ME21	E2 Allele Count	-0.0259251	-0.114424	0.0205949	0.210542	-1.25881	NO	0.87	NO
ME22	E2 Allele Count	-0.0161681	-0.0634602	0.0231964	0.487146	-0.697008	NO	0.87	NO
ME23	E2 Allele Count	0.0373942	0.149021	0.0227118	0.102284	1.64647	NO	0.87	NO
ME24	E2 Allele Count	-0.0194382	-0.0770853	0.0227814	0.395219	-0.853253	NO	0.87	NO
ME25	E2 Allele Count	0.0182523	0.0724626	0.0229115	0.427232	0.796643	NO	0.87	NO
ME1	Total Gray Matter	-92.611	-0.000155954	32665.8	0.997742	-0.0028351	NO	0.998	NO
ME2	Total Gray Matter	-9627.04	-0.0162287	32625.1	0.768376	-0.295081	NO	0.96	NO
ME3	Total Gray Matter	-1372.01	-0.00231076	32735.2	0.966629	-0.0419125	NO	0.998	NO
ME4	Total Gray Matter	-26200.4	-0.044092	32803.3	0.42583	-0.798712	NO	0.896	NO
ME5	Total Gray Matter	-39034.8	-0.065453	32761.5	0.235509	-1.19148	NO	0.882	NO
ME6	Total Gray Matter	-38409.4	-0.064204	33024.4	0.246813	-1.16306	NO	0.882	NO
ME7	Total Gray Matter	-31125.8	-0.0523715	32677.2	0.342498	-0.952522	NO	0.896	NO
ME8	Total Gray Matter	-39178.6	-0.0657451	32731.2	0.233367	-1.19698	NO	0.882	NO
ME9	Total Gray Matter	-1222.06	-0.00204503	33395.8	0.970862	-0.0365934	NO	0.998	NO
ME10	Total Gray Matter	49304	0.0828966	32754.1	0.134539	1.50528	NO	0.882	NO
ME11	Total Gray Matter	11629.5	0.0195444	32647.9	0.722227	0.356211	NO	0.96	NO
ME12	Total Gray Matter	-58157.7	-0.0971153	33534.1	0.0851009	-1.73428	NO	0.882	NO
ME13	Total Gray Matter	-49231	-0.0821125	32925.2	0.137136	-1.49524	NO	0.882	NO
ME14	Total Gray Matter	-3382.28	-0.00567017	32716.8	0.917811	-0.103381	NO	0.998	NO
ME15	Total Gray Matter	44367.3	0.0740864	33096.8	0.182275	1.34053	NO	0.882	NO
ME16	Total Gray Matter	-12936.6	-0.0217607	32785.4	0.693759	-0.394584	NO	0.96	NO
ME17	Total Gray Matter	-23719.1	-0.0398251	32858.2	0.471601	-0.721862	NO	0.896	NO
ME18	Total Gray Matter	24349.5	0.0403743	33134.8	0.463671	0.734861	NO	0.896	NO
ME19	Total Gray Matter	-10323.9	-0.0170875	33235	0.756547	-0.310635	NO	0.96	NO
ME20	Total Gray Matter	-32643.8	-0.0545526	33287.5	0.328476	-0.980662	NO	0.896	NO
ME21	Total Gray Matter	-21944.5	-0.0370186	32600.1	0.501983	-0.673142	NO	0.896	NO
ME22	Total Gray Matter	17676.1	0.029655	32724.7	0.589967	0.540145	NO	0.96	NO
ME23	Total Gray Matter	-22923.8	-0.038281	32930.2	0.487516	-0.696134	NO	0.896	NO
ME24	Total Gray Matter	4557.03	0.00761835	33091.3	0.89067	0.137711	NO	0.998	NO
ME25	Total Gray Matter	-13430.3	-0.0226354	32726.4	0.682164	-0.41038	NO	0.96	NO
ME1	Hippocampal Volume	329.15	0.0358027	677.708	0.627963	0.485682	NO	0.94	NO
ME2	Hippocampal Volume	-147.04	-0.0160108	677.54	0.828513	-0.21702	NO	0.94	NO
ME3	Hippocampal Volume	514.71	0.0559947	678.317	0.449264	0.758804	NO	0.94	NO
ME4	Hippocampal Volume	-362.33	-0.0393861	682.018	0.596092	-0.531261	NO	0.94	NO
ME5	Hippocampal Volume	-864.206	-0.0936014	679.794	0.205769	-1.27128	NO	0.94	NO
ME6	Hippocampal Volume	-374.87	-0.0404756	688.346	0.586911	-0.544595	NO	0.94	NO
ME7	Hippocampal Volume	-210.347	-0.0228612	680.514	0.757711	-0.3091	NO	0.94	NO
ME8	Hippocampal Volume	-693.868	-0.0752106	680.605	0.309756	-1.01949	NO	0.94	NO
ME9	Hippocampal Volume	-66.7763	-0.00721797	693.424	0.923422	-0.0962994	NO	0.961	NO
ME10	Hippocampal Volume	1332.93	0.144761	676.228	0.0507096	1.97113	NO	0.806	NO
ME11	Hippocampal Volume	307.809	0.0334141	677.72	0.65041	0.454184	NO	0.94	NO
ME12	Hippocampal Volume	-670.372	-0.0723076	701.547	0.340964	-0.955563	NO	0.94	NO
ME13	Hippocampal Volume	-808.83	-0.0871396	685.741	0.240229	-1.1795	NO	0.94	NO
ME14	Hippocampal Volume	-776.237	-0.0840558	676.15	0.252945	-1.14802	NO	0.94	NO
ME15	Hippocampal Volume	1273.25	0.137334	683.151	0.0644753	1.8638	NO	0.806	NO
ME16	Hippocampal Volume	-739.91	-0.0803933	678.236	0.277203	-1.09093	NO	0.94	NO
ME17	Hippocampal Volume	116.456	0.0126302	683.496	0.864959	0.170383	NO	0.94	NO
ME18	Hippocampal Volume	139.406	0.0149308	689.268	0.840018	0.202252	NO	0.94	NO
ME19	Hippocampal Volume	-270.905	-0.0289625	689.962	0.695193	-0.392637	NO	0.94	NO
ME20	Hippocampal Volume	-539.256	-0.0582099	692.08	0.437207	-0.779182	NO	0.94	NO
ME21	Hippocampal Volume	-487.232	-0.0530907	676.763	0.472777	-0.719945	NO	0.94	NO
ME22	Hippocampal Volume	219.292	0.0237641	679.97	0.747561	0.322502	NO	0.94	NO
ME23	Hippocampal Volume	19.3847	0.00209095	684.973	0.977464	0.0282999	NO	0.977	NO
ME24	Hippocampal Volume	-1014.17	-0.109516	681.724	0.139122	-1.48766	NO	0.94	NO
ME25	Hippocampal Volume	186.959	0.0203534	679.772	0.783703	0.275032	NO	0.94	NO
ME1	White Matter Hypointensities	-1.08642	-0.122818	0.670919	0.107666	-1.6193	NO	0.45	NO
ME2	White Matter Hypointensities	-1.42974	-0.1618	0.665596	0.0334548	-2.14806	SIGNIFICANT	0.209	NO
ME3	White Matter Hypointensities	-1.60134	-0.181055	0.664875	0.0173392	-2.40848	SIGNIFICANT	0.208	NO
ME4	White Matter Hypointensities	0.289648	0.032723	0.681238	0.671368	0.425179	NO	0.799	NO
ME5	White Matter Hypointensities	-0.158394	-0.0178298	0.682597	0.816846	-0.232046	NO	0.855	NO
ME6	White Matter Hypointensities	-0.556786	-0.0624805	0.686411	0.418673	-0.811155	NO	0.582	NO
ME7	White Matter Hypointensities	0.236757	0.0267429	0.679423	0.72802	0.348467	NO	0.827	NO
ME8	White Matter Hypointensities	-0.641464	-0.0722633	0.679943	0.347121	-0.943408	NO	0.525	NO
ME9	White Matter Hypointensities	0.841966	0.0945869	0.688681	0.223573	1.22258	NO	0.479	NO
ME10	White Matter Hypointensities	-0.882795	-0.0996427	0.680509	0.196707	-1.29726	NO	0.479	NO
ME11	White Matter Hypointensities	0.137524	0.0155156	0.677101	0.839351	0.203107	NO	0.855	NO
ME12	White Matter Hypointensities	-0.318494	-0.0357036	0.702278	0.65089	-0.453515	NO	0.799	NO
ME13	White Matter Hypointensities	-0.634627	-0.0710592	0.686024	0.356539	-0.92508	NO	0.525	NO
ME14	White Matter Hypointensities	-0.780059	-0.0877899	0.675088	0.249885	-1.15549	NO	0.479	NO
ME15	White Matter Hypointensities	-0.676621	-0.0758495	0.688246	0.327274	-0.98311	NO	0.525	NO
ME16	White Matter Hypointensities	-0.903032	-0.101974	0.675768	0.183649	-1.33631	NO	0.479	NO
ME17	White Matter Hypointensities	-0.125338	-0.0141278	0.682453	0.854551	-0.183659	NO	0.855	NO
ME18	White Matter Hypointensities	-0.904335	-0.100664	0.684011	0.18832	-1.32211	NO	0.479	NO
ME19	White Matter Hypointensities	-0.440131	-0.0489041	0.688286	0.523584	-0.63946	NO	0.689	NO
ME20	White Matter Hypointensities	2.64346	0.296564	0.654976	8.96975e-05	4.03597	SIGNIFICANT	0.002	ADJ_SIGNIFICANT
ME21	White Matter Hypointensities	-0.842304	-0.0953882	0.673202	0.212982	-1.25119	NO	0.479	NO
ME22	White Matter Hypointensities	0.810978	0.0913381	0.675682	0.232104	1.20024	NO	0.479	NO
ME23	White Matter Hypointensities	-1.16471	-0.13057	0.676716	0.0874712	-1.72111	NO	0.438	NO
ME24	White Matter Hypointensities	1.52713	0.17139	0.673703	0.0249592	2.26677	SIGNIFICANT	0.208	NO
ME25	White Matter Hypointensities	-0.751257	-0.0850008	0.675914	0.268299	-1.11147	NO	0.479	NO
ME1	Memory Composite	-0.132178	-0.0148525	0.692844	0.848985	-0.190776	NO	0.97	NO
ME2	Memory Composite	-0.116255	-0.0129886	0.708649	0.869934	-0.164052	NO	0.97	NO
ME3	Memory Composite	-0.523872	-0.0574751	0.715903	0.465572	-0.731763	NO	0.97	NO
ME4	Memory Composite	-1.07892	-0.120823	0.712991	0.132541	-1.51323	NO	0.97	NO
ME5	Memory Composite	-0.25382	-0.0281821	0.714396	0.722921	-0.355293	NO	0.97	NO
ME6	Memory Composite	-0.191293	-0.0210813	0.724123	0.792047	-0.264172	NO	0.97	NO
ME7	Memory Composite	-1.0117	-0.112012	0.715083	0.159413	-1.4148	NO	0.97	NO
ME8	Memory Composite	-0.405098	-0.0449926	0.717669	0.573368	-0.564464	NO	0.97	NO
ME9	Memory Composite	-0.0447391	-0.00491353	0.743842	0.952128	-0.0601459	NO	0.97	NO
ME10	Memory Composite	0.0263111	0.00294487	0.695456	0.969876	0.0378329	NO	0.97	NO
ME11	Memory Composite	0.563748	0.062739	0.699923	0.42197	0.805443	NO	0.97	NO
ME12	Memory Composite	-0.605339	-0.0661182	0.724016	0.404574	-0.836084	NO	0.97	NO
ME13	Memory Composite	0.248459	0.0278533	0.703019	0.724323	0.353418	NO	0.97	NO
ME14	Memory Composite	0.427808	0.0465863	0.718218	0.552398	0.595652	NO	0.97	NO
ME15	Memory Composite	-0.087489	-0.00975892	0.699353	0.900629	-0.1251	NO	0.97	NO
ME16	Memory Composite	-0.218868	-0.0243782	0.709163	0.758077	-0.308628	NO	0.97	NO
ME17	Memory Composite	-0.822388	-0.0901122	0.724951	0.25862	-1.1344	NO	0.97	NO
ME18	Memory Composite	1.48723	0.165431	0.690477	0.0330095	2.15392	SIGNIFICANT	0.825	NO
ME19	Memory Composite	0.486351	0.0547229	0.695202	0.485382	0.699583	NO	0.97	NO
ME20	Memory Composite	-0.517574	-0.0542239	0.766082	0.500434	-0.675612	NO	0.97	NO
ME21	Memory Composite	-0.0422377	-0.00473216	0.699325	0.951927	-0.0603978	NO	0.97	NO
ME22	Memory Composite	0.589179	0.0649268	0.714845	0.411266	0.824206	NO	0.97	NO
ME23	Memory Composite	0.0403925	0.00448942	0.705761	0.954444	0.0572325	NO	0.97	NO
ME24	Memory Composite	0.332278	0.0367135	0.723355	0.646711	0.459357	NO	0.97	NO
ME25	Memory Composite	-0.713676	-0.0788096	0.718885	0.322593	-0.992754	NO	0.97	NO
ME1	Executive Function Composite	-0.190557	-0.0219876	0.692511	0.783605	-0.275168	NO	0.784	NO
ME2	Executive Function Composite	-1.39549	-0.160099	0.698302	0.0476664	-1.99841	SIGNIFICANT	0.119	NO
ME3	Executive Function Composite	-1.91354	-0.215578	0.698045	0.00694306	-2.74128	SIGNIFICANT	0.03	ADJ_SIGNIFICANT
ME4	Executive Function Composite	-1.99903	-0.229874	0.697987	0.00484732	-2.86399	SIGNIFICANT	0.03	ADJ_SIGNIFICANT
ME5	Executive Function Composite	-1.85187	-0.211141	0.696618	0.00879345	-2.65838	SIGNIFICANT	0.03	ADJ_SIGNIFICANT
ME6	Executive Function Composite	-1.03751	-0.117409	0.71858	0.151087	-1.44383	NO	0.222	NO
ME7	Executive Function Composite	-2.39293	-0.272053	0.69023	0.000705242	-3.46686	SIGNIFICANT	0.018	ADJ_SIGNIFICANT
ME8	Executive Function Composite	-1.42041	-0.161996	0.707866	0.0467744	-2.00661	SIGNIFICANT	0.119	NO
ME9	Executive Function Composite	-1.4238	-0.160571	0.733511	0.054318	-1.94107	NO	0.123	NO
ME10	Executive Function Composite	0.255346	0.0293472	0.694881	0.713842	0.367466	NO	0.744	NO
ME11	Executive Function Composite	2.12043	0.24232	0.677376	0.00213729	3.13037	SIGNIFICANT	0.018	ADJ_SIGNIFICANT
ME12	Executive Function Composite	-1.27217	-0.142685	0.717385	0.0784096	-1.77335	NO	0.151	NO
ME13	Executive Function Composite	-0.798484	-0.0919177	0.699764	0.255844	-1.14108	NO	0.32	NO
ME14	Executive Function Composite	0.55066	0.0615751	0.717361	0.444044	0.76762	NO	0.529	NO
ME15	Executive Function Composite	-0.274698	-0.0314641	0.698762	0.694846	-0.393121	NO	0.744	NO
ME16	Executive Function Composite	-1.25519	-0.143563	0.700959	0.0755693	-1.79068	NO	0.151	NO
ME17	Executive Function Composite	-2.23441	-0.25141	0.702468	0.00181951	-3.1808	SIGNIFICANT	0.018	ADJ_SIGNIFICANT
ME18	Executive Function Composite	0.834343	0.0953004	0.698265	0.234213	1.19488	NO	0.308	NO
ME19	Executive Function Composite	-1.04291	-0.120497	0.69045	0.133242	-1.51047	NO	0.208	NO
ME20	Executive Function Composite	-1.01604	-0.109305	0.762145	0.184717	-1.33313	NO	0.257	NO
ME21	Executive Function Composite	-0.432215	-0.0497246	0.698117	0.536876	-0.619116	NO	0.61	NO
ME22	Executive Function Composite	1.83807	0.207994	0.698834	0.00951745	2.63019	SIGNIFICANT	0.03	ADJ_SIGNIFICANT
ME23	Executive Function Composite	-1.18258	-0.134969	0.698208	0.0926034	-1.69374	NO	0.165	NO
ME24	Executive Function Composite	1.14303	0.129686	0.717005	0.113219	1.59417	NO	0.188	NO
ME25	Executive Function Composite	-1.86257	-0.211204	0.703337	0.00904927	-2.64819	SIGNIFICANT	0.03	ADJ_SIGNIFICANT
