# Supplementary material for: Post‐translational modifications linked to preclinical Alzheimer's disease–related pathological and cognitive changes
Source: Alzheimers Dement. 2023 Dec 25;20(3):1851–67. doi: 10.1002/alz.13576 (PMC10984434; doi:10.1002/alz.13576)
Supplement: Supplementary file 10 — Supporting Information [file ALZ-20-1851-s002.xlsx]

## Sheet: Supp. Table 2
Supplemental Table 2. Statistics (raw and standardized coefficients, p-values, standard errors, t values) capturing results from amyloid-adjusted linear regression models of module/phenotype relationships. These models adjust for CSF amyloid status, as well as the demographic information listed in Supplemental Table 1. For each phenotype of interest, FDR-adjusted p-values are calculated to accoun…
module_name	trait	estimate	std_betas	se	p_value	tval	significance	p_adj	adj_significance
ME1	pTau181	1.07098	0.2169	0.311115	0.000757852	3.44238	SIGNIFICANT	0.001	ADJ_SIGNIFICANT
ME2	pTau181	1.53487	0.310849	0.298463	8.82918e-07	5.14257	SIGNIFICANT	0	ADJ_SIGNIFICANT
ME3	pTau181	1.89495	0.383775	0.284257	5.38865e-10	6.66632	SIGNIFICANT	0	ADJ_SIGNIFICANT
ME4	pTau181	1.71512	0.347355	0.320427	3.40015e-07	5.35262	SIGNIFICANT	0	ADJ_SIGNIFICANT
ME5	pTau181	1.7783	0.36015	0.288716	7.10066e-09	6.15932	SIGNIFICANT	0	ADJ_SIGNIFICANT
ME6	pTau181	1.58119	0.32023	0.297314	3.98121e-07	5.31824	SIGNIFICANT	0	ADJ_SIGNIFICANT
ME7	pTau181	2.07486	0.420211	0.286277	2.48885e-11	7.24773	SIGNIFICANT	0	ADJ_SIGNIFICANT
ME8	pTau181	1.90168	0.385137	0.282701	3.93511e-10	6.72681	SIGNIFICANT	0	ADJ_SIGNIFICANT
ME9	pTau181	1.30862	0.265028	0.314875	5.571e-05	4.15599	SIGNIFICANT	0	ADJ_SIGNIFICANT
ME10	pTau181	0.266609	0.0539951	0.322671	0.410045	0.826257	NO	0.446	NO
ME11	pTau181	-1.6958	-0.343441	0.294146	4.88691e-08	-5.76515	SIGNIFICANT	0	ADJ_SIGNIFICANT
ME12	pTau181	1.47132	0.29798	0.301715	2.85648e-06	4.87652	SIGNIFICANT	0	ADJ_SIGNIFICANT
ME13	pTau181	1.43715	0.291059	0.302749	4.98627e-06	4.74699	SIGNIFICANT	0	ADJ_SIGNIFICANT
ME14	pTau181	0.0173741	0.00351869	0.322887	0.957163	0.0538085	NO	0.957	NO
ME15	pTau181	0.237514	0.0481027	0.324737	0.465737	0.731405	NO	0.485	NO
ME16	pTau181	1.69679	0.343643	0.292837	4.24703e-08	5.79432	SIGNIFICANT	0	ADJ_SIGNIFICANT
ME17	pTau181	2.05943	0.417086	0.276696	8.6451e-12	7.44294	SIGNIFICANT	0	ADJ_SIGNIFICANT
ME18	pTau181	0.84044	0.17021	0.335423	0.0133527	2.50562	SIGNIFICANT	0.016	ADJ_SIGNIFICANT
ME19	pTau181	0.7837	0.158719	0.318893	0.0151926	2.45756	SIGNIFICANT	0.017	ADJ_SIGNIFICANT
ME20	pTau181	1.03788	0.210197	0.316237	0.00129749	3.28197	SIGNIFICANT	0.002	ADJ_SIGNIFICANT
ME21	pTau181	0.985858	0.199661	0.314109	0.00206507	3.13859	SIGNIFICANT	0.003	ADJ_SIGNIFICANT
ME22	pTau181	-1.86312	-0.377329	0.284195	9.53735e-10	-6.55577	SIGNIFICANT	0	ADJ_SIGNIFICANT
ME23	pTau181	1.69169	0.342609	0.291803	4.18516e-08	5.79737	SIGNIFICANT	0	ADJ_SIGNIFICANT
ME24	pTau181	-1.62216	-0.328528	0.29581	1.85199e-07	-5.48378	SIGNIFICANT	0	ADJ_SIGNIFICANT
ME25	pTau181	2.06076	0.417356	0.275234	6.78818e-12	7.48729	SIGNIFICANT	0	ADJ_SIGNIFICANT
ME1	E4 Allele Count	0.021231	0.128017	0.0165193	0.201209	1.28523	NO	0.251	NO
ME2	E4 Allele Count	0.0381063	0.219473	0.0169879	0.0267381	2.24315	SIGNIFICANT	0.051	NO
ME3	E4 Allele Count	0.0275008	0.161017	0.0167527	0.103318	1.64158	NO	0.151	NO
ME4	E4 Allele Count	0.0472466	0.268622	0.015389	0.00265094	3.07016	SIGNIFICANT	0.011	ADJ_SIGNIFICANT
ME5	E4 Allele Count	0.0518988	0.300632	0.0165305	0.00213397	3.13959	SIGNIFICANT	0.011	ADJ_SIGNIFICANT
ME6	E4 Allele Count	0.0520475	0.304839	0.0163458	0.00185332	3.18415	SIGNIFICANT	0.011	ADJ_SIGNIFICANT
ME7	E4 Allele Count	0.049873	0.287146	0.016011	0.00230585	3.11492	SIGNIFICANT	0.011	ADJ_SIGNIFICANT
ME8	E4 Allele Count	0.0551409	0.316513	0.0166185	0.00120301	3.31805	SIGNIFICANT	0.011	ADJ_SIGNIFICANT
ME9	E4 Allele Count	0.0277588	0.167407	0.0155783	0.0773174	1.78189	NO	0.121	NO
ME10	E4 Allele Count	-0.00254855	-0.0147958	0.017276	0.882972	-0.14752	NO	0.883	NO
ME11	E4 Allele Count	-0.0440365	-0.258639	0.0164287	0.00839476	-2.68047	SIGNIFICANT	0.019	ADJ_SIGNIFICANT
ME12	E4 Allele Count	0.032689	0.19224	0.01668	0.0523604	1.95977	NO	0.091	NO
ME13	E4 Allele Count	0.0385634	0.223723	0.0167943	0.0234129	2.29622	SIGNIFICANT	0.049	ADJ_SIGNIFICANT
ME14	E4 Allele Count	-0.00481124	-0.029105	0.0165772	0.772143	-0.290233	NO	0.804	NO
ME15	E4 Allele Count	-0.0059924	-0.0349925	0.0170449	0.725786	-0.351565	NO	0.789	NO
ME16	E4 Allele Count	0.0328869	0.189925	0.0169538	0.0547706	1.9398	NO	0.091	NO
ME17	E4 Allele Count	0.047686	0.277015	0.0164772	0.00452473	2.89406	SIGNIFICANT	0.016	ADJ_SIGNIFICANT
ME18	E4 Allele Count	-0.0943975	-0.564702	0.013289	9.63831e-11	-7.10341	SIGNIFICANT	0	ADJ_SIGNIFICANT
ME19	E4 Allele Count	0.0229772	0.130866	0.017418	0.189647	1.31917	NO	0.25	NO
ME20	E4 Allele Count	0.0177542	0.111882	0.0153708	0.25038	1.15506	NO	0.298	NO
ME21	E4 Allele Count	0.0407377	0.262673	0.0150797	0.00791131	2.70149	SIGNIFICANT	0.019	ADJ_SIGNIFICANT
ME22	E4 Allele Count	-0.045466	-0.260707	0.0168714	0.00806116	-2.69485	SIGNIFICANT	0.019	ADJ_SIGNIFICANT
ME23	E4 Allele Count	0.0128652	0.0749003	0.0171703	0.455172	0.749273	NO	0.517	NO
ME24	E4 Allele Count	-0.0270802	-0.156888	0.0169403	0.112568	-1.59857	NO	0.157	NO
ME25	E4 Allele Count	0.0464327	0.269305	0.0166789	0.00624949	2.78391	SIGNIFICANT	0.019	ADJ_SIGNIFICANT
ME1	E2 Allele Count	0.00808195	0.0333572	0.0222822	0.717466	0.362709	NO	0.986	NO
ME2	E2 Allele Count	-0.0158796	-0.0626038	0.0232002	0.495015	-0.68446	NO	0.884	NO
ME3	E2 Allele Count	0.0313363	0.125589	0.0225246	0.166758	1.39121	NO	0.871	NO
ME4	E2 Allele Count	0.00456081	0.0177496	0.0214236	0.83178	0.212887	NO	0.986	NO
ME5	E2 Allele Count	0.00223542	0.00886369	0.0230548	0.92292	0.0969613	NO	0.986	NO
ME6	E2 Allele Count	0.016246	0.0651319	0.0227745	0.47703	0.713343	NO	0.884	NO
ME7	E2 Allele Count	0.0208087	0.0820085	0.0222362	0.35127	0.935803	NO	0.884	NO
ME8	E2 Allele Count	0.000539063	0.00211804	0.0232819	0.981566	0.0231538	NO	0.986	NO
ME9	E2 Allele Count	0.000361498	0.0014923	0.0211568	0.986396	0.0170866	NO	0.986	NO
ME10	E2 Allele Count	-0.0180909	-0.0718921	0.0230983	0.435057	-0.783215	NO	0.884	NO
ME11	E2 Allele Count	-0.0232869	-0.0936199	0.0225742	0.304366	-1.03157	NO	0.884	NO
ME12	E2 Allele Count	0.0314639	0.126658	0.0225308	0.165169	1.39648	NO	0.871	NO
ME13	E2 Allele Count	0.00459267	0.018238	0.0229994	0.842067	0.199686	NO	0.986	NO
ME14	E2 Allele Count	-0.0314685	-0.130306	0.0220388	0.155949	-1.42787	NO	0.871	NO
ME15	E2 Allele Count	0.00928816	0.0371261	0.0228419	0.685012	0.406628	NO	0.986	NO
ME16	E2 Allele Count	0.0031704	0.0125328	0.0230784	0.890967	0.137375	NO	0.986	NO
ME17	E2 Allele Count	0.0304608	0.121124	0.0226777	0.181762	1.3432	NO	0.871	NO
ME18	E2 Allele Count	0.00603605	0.0247166	0.021248	0.776846	0.284076	NO	0.986	NO
ME19	E2 Allele Count	0.00517435	0.0201725	0.0235113	0.826186	0.220079	NO	0.986	NO
ME20	E2 Allele Count	0.00256417	0.0110607	0.0207159	0.9017	0.123778	NO	0.986	NO
ME21	E2 Allele Count	-0.0261122	-0.11525	0.0206844	0.209269	-1.26241	NO	0.871	NO
ME22	E2 Allele Count	-0.0167561	-0.0657682	0.0232425	0.472369	-0.720926	NO	0.884	NO
ME23	E2 Allele Count	0.0376196	0.149919	0.022809	0.101717	1.64933	NO	0.871	NO
ME24	E2 Allele Count	-0.019231	-0.0762633	0.0228803	0.402312	-0.840503	NO	0.884	NO
ME25	E2 Allele Count	0.0184788	0.0733617	0.0230096	0.423524	0.803089	NO	0.884	NO
ME1	Total Gray Matter	952.906	0.00160467	32834.5	0.97689	0.0290215	NO	0.977	NO
ME2	Total Gray Matter	-11193.1	-0.0188686	32864.9	0.733942	-0.340579	NO	0.917	NO
ME3	Total Gray Matter	-3188.23	-0.00536965	33048.5	0.923287	-0.0964713	NO	0.961	NO
ME4	Total Gray Matter	-37309.6	-0.0627874	35453.3	0.294487	-1.05236	NO	0.805	NO
ME5	Total Gray Matter	-39963.8	-0.0670107	32892.7	0.226466	-1.21497	NO	0.805	NO
ME6	Total Gray Matter	-37734.3	-0.0630757	33164.3	0.25719	-1.1378	NO	0.805	NO
ME7	Total Gray Matter	-37565.8	-0.0632073	33870.3	0.269328	-1.10911	NO	0.805	NO
ME8	Total Gray Matter	-39623.3	-0.0664914	32832.1	0.229571	-1.20685	NO	0.805	NO
ME9	Total Gray Matter	-4563.94	-0.00763738	34189.9	0.894004	-0.133488	NO	0.961	NO
ME10	Total Gray Matter	48511	0.0815632	32924.1	0.142932	1.47342	NO	0.805	NO
ME11	Total Gray Matter	14168.2	0.0238108	33088.3	0.669183	0.428193	NO	0.917	NO
ME12	Total Gray Matter	-57162.7	-0.0954538	33797.5	0.093048	-1.69133	NO	0.805	NO
ME13	Total Gray Matter	-48424	-0.0807666	33098.1	0.145745	-1.46305	NO	0.805	NO
ME14	Total Gray Matter	-3671.29	-0.00615467	32815.3	0.911084	-0.111877	NO	0.961	NO
ME15	Total Gray Matter	43102.7	0.0719749	33455.4	0.19979	1.28837	NO	0.805	NO
ME16	Total Gray Matter	-14312.1	-0.0240745	32988.4	0.665077	-0.433854	NO	0.917	NO
ME17	Total Gray Matter	-25513.4	-0.0428378	33107.6	0.442259	-0.770621	NO	0.917	NO
ME18	Total Gray Matter	32534.4	0.0539457	34986.9	0.354058	0.929901	NO	0.805	NO
ME19	Total Gray Matter	-12216.4	-0.0202197	33534.4	0.716201	-0.364293	NO	0.917	NO
ME20	Total Gray Matter	-32800.4	-0.0548143	33382.5	0.327554	-0.982564	NO	0.805	NO
ME21	Total Gray Matter	-21287.1	-0.0359096	32730.4	0.516538	-0.650377	NO	0.917	NO
ME22	Total Gray Matter	18937.8	0.0317718	32905.8	0.565886	0.575516	NO	0.917	NO
ME23	Total Gray Matter	-23326.9	-0.0389543	33032	0.481269	-0.706191	NO	0.917	NO
ME24	Total Gray Matter	4008.73	0.00670172	33207	0.90409	0.12072	NO	0.961	NO
ME25	Total Gray Matter	-14077.1	-0.0237255	32844.5	0.668889	-0.428598	NO	0.917	NO
ME1	Hippocampal Volume	299.989	0.0326307	680.765	0.660151	0.440664	NO	0.994	NO
ME2	Hippocampal Volume	-105.055	-0.0114391	682.107	0.877825	-0.154015	NO	0.994	NO
ME3	Hippocampal Volume	574.413	0.0624897	683.952	0.402458	0.839845	NO	0.948	NO
ME4	Hippocampal Volume	-223.555	-0.0243009	738.302	0.762505	-0.302796	NO	0.994	NO
ME5	Hippocampal Volume	-842.588	-0.09126	682.334	0.218996	-1.23486	NO	0.886	NO
ME6	Hippocampal Volume	-398.325	-0.0430081	690.494	0.564974	-0.57687	NO	0.994	NO
ME7	Hippocampal Volume	-100.979	-0.0109747	705.833	0.88645	-0.143064	NO	0.994	NO
ME8	Hippocampal Volume	-682.159	-0.0739414	682.324	0.31919	-0.999758	NO	0.886	NO
ME9	Hippocampal Volume	26.9309	0.00291101	709.411	0.969773	0.0379623	NO	0.994	NO
ME10	Hippocampal Volume	1367.65	0.14853	678.508	0.0457907	2.01567	SIGNIFICANT	0.651	NO
ME11	Hippocampal Volume	247.458	0.0268626	686.646	0.719114	0.360386	NO	0.994	NO
ME12	Hippocampal Volume	-721.234	-0.0777936	705.826	0.308663	-1.02183	NO	0.886	NO
ME13	Hippocampal Volume	-842.05	-0.0907186	688.309	0.223293	-1.22336	NO	0.886	NO
ME14	Hippocampal Volume	-768.065	-0.0831709	677.71	0.259058	-1.13332	NO	0.886	NO
ME15	Hippocampal Volume	1349.22	0.145527	688.741	0.0521481	1.95896	NO	0.651	NO
ME16	Hippocampal Volume	-707.315	-0.0768517	682.238	0.301676	-1.03676	NO	0.886	NO
ME17	Hippocampal Volume	163.277	0.017708	688.257	0.812831	0.237232	NO	0.994	NO
ME18	Hippocampal Volume	-5.74845	-0.000615677	728.192	0.993713	-0.00789414	NO	0.994	NO
ME19	Hippocampal Volume	-222.616	-0.0238	695.846	0.749515	-0.319922	NO	0.994	NO
ME20	Hippocampal Volume	-534.804	-0.0577294	693.548	0.441967	-0.771114	NO	0.948	NO
ME21	Hippocampal Volume	-508.902	-0.0554519	678.743	0.454678	-0.749772	NO	0.948	NO
ME22	Hippocampal Volume	186.464	0.0202066	683.364	0.785371	0.272861	NO	0.994	NO
ME23	Hippocampal Volume	30.801	0.00332238	686.586	0.964283	0.044861	NO	0.994	NO
ME24	Hippocampal Volume	-999.208	-0.1079	683.702	0.146177	-1.46147	NO	0.886	NO
ME25	Hippocampal Volume	205.596	0.0223823	681.684	0.763415	0.301599	NO	0.994	NO
ME1	White Matter Hypointensities	-1.08377	-0.122519	0.674914	0.110622	-1.60579	NO	0.462	NO
ME2	White Matter Hypointensities	-1.45379	-0.164521	0.670751	0.0319326	-2.1674	SIGNIFICANT	0.199	NO
ME3	White Matter Hypointensities	-1.6362	-0.184997	0.671298	0.0160768	-2.43737	SIGNIFICANT	0.199	NO
ME4	White Matter Hypointensities	0.28781	0.0325154	0.738127	0.697201	0.38992	NO	0.83	NO
ME5	White Matter Hypointensities	-0.164859	-0.0185576	0.685965	0.810432	-0.240332	NO	0.841	NO
ME6	White Matter Hypointensities	-0.552493	-0.0619988	0.689708	0.424488	-0.801054	NO	0.589	NO
ME7	White Matter Hypointensities	0.222405	0.0251219	0.705618	0.753095	0.315192	NO	0.841	NO
ME8	White Matter Hypointensities	-0.644989	-0.0726604	0.682577	0.346357	-0.944932	NO	0.534	NO
ME9	White Matter Hypointensities	0.853421	0.0958737	0.705646	0.228585	1.20942	NO	0.477	NO
ME10	White Matter Hypointensities	-0.893749	-0.100879	0.684237	0.193674	-1.3062	NO	0.477	NO
ME11	White Matter Hypointensities	0.157311	0.017748	0.686829	0.81918	0.229039	NO	0.841	NO
ME12	White Matter Hypointensities	-0.310191	-0.0347728	0.708003	0.661989	-0.43812	NO	0.828	NO
ME13	White Matter Hypointensities	-0.629854	-0.0705248	0.689952	0.362901	-0.912895	NO	0.534	NO
ME14	White Matter Hypointensities	-0.782448	-0.0880588	0.677578	0.250194	-1.15477	NO	0.477	NO
ME15	White Matter Hypointensities	-0.701044	-0.0785873	0.695735	0.315408	-1.00763	NO	0.525	NO
ME16	White Matter Hypointensities	-0.918742	-0.103748	0.680385	0.179138	-1.35033	NO	0.477	NO
ME17	White Matter Hypointensities	-0.13803	-0.0155584	0.688286	0.841354	-0.200542	NO	0.841	NO
ME18	White Matter Hypointensities	-0.964709	-0.107385	0.7235	0.184616	-1.33339	NO	0.477	NO
ME19	White Matter Hypointensities	-0.458629	-0.0509595	0.69499	0.510422	-0.659907	NO	0.671	NO
ME20	White Matter Hypointensities	2.64259	0.296466	0.657349	9.56085e-05	4.02007	SIGNIFICANT	0.002	ADJ_SIGNIFICANT
ME21	White Matter Hypointensities	-0.838907	-0.0950035	0.676336	0.216958	-1.24037	NO	0.477	NO
ME22	White Matter Hypointensities	0.824116	0.0928179	0.679902	0.227557	1.21211	NO	0.477	NO
ME23	White Matter Hypointensities	-1.1683	-0.130973	0.679286	0.0877107	-1.71989	NO	0.438	NO
ME24	White Matter Hypointensities	1.525	0.171152	0.676569	0.0257821	2.25403	SIGNIFICANT	0.199	NO
ME25	White Matter Hypointensities	-0.757088	-0.0856604	0.678825	0.266678	-1.11529	NO	0.477	NO
ME1	Memory Composite	-0.1936	-0.0217543	0.691037	0.779785	-0.280158	NO	0.996	NO
ME2	Memory Composite	-0.00233163	-0.000260502	0.710009	0.997385	-0.00328395	NO	0.997	NO
ME3	Memory Composite	-0.397317	-0.0435905	0.71925	0.581585	-0.552405	NO	0.996	NO
ME4	Memory Composite	-0.785691	-0.0879853	0.776447	0.313394	-1.01191	NO	0.996	NO
ME5	Memory Composite	-0.196702	-0.0218402	0.712581	0.782938	-0.276042	NO	0.996	NO
ME6	Memory Composite	-0.245822	-0.0270906	0.721861	0.73398	-0.340539	NO	0.996	NO
ME7	Memory Composite	-0.784324	-0.0868377	0.741825	0.292268	-1.05729	NO	0.996	NO
ME8	Memory Composite	-0.370529	-0.0411531	0.715148	0.605225	-0.518116	NO	0.996	NO
ME9	Memory Composite	0.187677	0.0206119	0.75678	0.804516	0.247994	NO	0.996	NO
ME10	Memory Composite	0.0729543	0.00816541	0.693205	0.91634	0.105242	NO	0.996	NO
ME11	Memory Composite	0.401597	0.0446934	0.707975	0.571488	0.567247	NO	0.996	NO
ME12	Memory Composite	-0.706222	-0.0771372	0.723166	0.330529	-0.97657	NO	0.996	NO
ME13	Memory Composite	0.190852	0.0213953	0.701289	0.785926	0.272145	NO	0.996	NO
ME14	Memory Composite	0.475503	0.05178	0.715642	0.507541	0.664442	NO	0.996	NO
ME15	Memory Composite	0.0272497	0.00303956	0.700812	0.969041	0.0388831	NO	0.997	NO
ME16	Memory Composite	-0.124668	-0.0138859	0.709312	0.860746	-0.175759	NO	0.996	NO
ME17	Memory Composite	-0.718329	-0.07871	0.726693	0.324681	-0.988491	NO	0.996	NO
ME18	Memory Composite	1.28701	0.143159	0.734336	0.0819383	1.75262	NO	0.996	NO
ME19	Memory Composite	0.593544	0.0667839	0.695074	0.394657	0.853929	NO	0.996	NO
ME20	Memory Composite	-0.486678	-0.050987	0.763259	0.524794	-0.637631	NO	0.996	NO
ME21	Memory Composite	-0.0840256	-0.00941393	0.696908	0.904212	-0.120569	NO	0.996	NO
ME22	Memory Composite	0.496197	0.0546803	0.715401	0.48913	0.693592	NO	0.996	NO
ME23	Memory Composite	0.0802234	0.00891643	0.703262	0.909349	0.114073	NO	0.996	NO
ME24	Memory Composite	0.37711	0.041667	0.720742	0.601675	0.523225	NO	0.996	NO
ME25	Memory Composite	-0.661569	-0.0730555	0.717103	0.357884	-0.922557	NO	0.996	NO
ME1	Executive Function Composite	-0.277803	-0.0320545	0.684932	0.685685	-0.405592	NO	0.715	NO
ME2	Executive Function Composite	-1.24872	-0.14326	0.695709	0.0749099	-1.79488	NO	0.17	NO
ME3	Executive Function Composite	-1.75284	-0.197474	0.697808	0.0131854	-2.51193	SIGNIFICANT	0.053	NO
ME4	Executive Function Composite	-1.66897	-0.191919	0.75928	0.0296464	-2.1981	SIGNIFICANT	0.092	NO
ME5	Executive Function Composite	-1.7753	-0.20241	0.689995	0.0111646	-2.57292	SIGNIFICANT	0.053	NO
ME6	Executive Function Composite	-1.11694	-0.126397	0.709537	0.117787	-1.57418	NO	0.192	NO
ME7	Executive Function Composite	-2.14504	-0.243871	0.715099	0.00321959	-2.99964	SIGNIFICANT	0.041	ADJ_SIGNIFICANT
ME8	Executive Function Composite	-1.37225	-0.156504	0.699865	0.0519693	-1.96073	NO	0.13	NO
ME9	Executive Function Composite	-1.15406	-0.130151	0.743903	0.123156	-1.55136	NO	0.192	NO
ME10	Executive Function Composite	0.322047	0.0370134	0.686769	0.639875	0.468931	NO	0.696	NO
ME11	Executive Function Composite	1.92897	0.22044	0.68289	0.00545036	2.82472	SIGNIFICANT	0.045	ADJ_SIGNIFICANT
ME12	Executive Function Composite	-1.41879	-0.15913	0.709097	0.0474146	-2.00084	SIGNIFICANT	0.13	NO
ME13	Executive Function Composite	-0.883995	-0.101761	0.691332	0.203202	-1.27868	NO	0.267	NO
ME14	Executive Function Composite	0.618288	0.0691372	0.708711	0.384533	0.872412	NO	0.481	NO
ME15	Executive Function Composite	-0.113639	-0.0130164	0.694778	0.87032	-0.163562	NO	0.87	NO
ME16	Executive Function Composite	-1.12941	-0.129177	0.696602	0.107282	-1.62132	NO	0.191	NO
ME17	Executive Function Composite	-2.09852	-0.236119	0.700187	0.00324503	-2.99708	SIGNIFICANT	0.041	ADJ_SIGNIFICANT
ME18	Executive Function Composite	0.386144	0.0441061	0.735567	0.600472	0.52496	NO	0.682	NO
ME19	Executive Function Composite	-0.907963	-0.104906	0.686579	0.188256	-1.32244	NO	0.267	NO
ME20	Executive Function Composite	-0.972379	-0.104608	0.753262	0.198948	-1.29089	NO	0.267	NO
ME21	Executive Function Composite	-0.492183	-0.0566236	0.689709	0.476701	-0.713609	NO	0.568	NO
ME22	Executive Function Composite	1.71469	0.194032	0.695076	0.0148809	2.46691	SIGNIFICANT	0.053	NO
ME23	Executive Function Composite	-1.12785	-0.128722	0.690516	0.104728	-1.63334	NO	0.191	NO
ME24	Executive Function Composite	1.20787	0.137043	0.707733	0.0901812	1.70668	NO	0.188	NO
ME25	Executive Function Composite	-1.79077	-0.203063	0.696381	0.011207	-2.57154	SIGNIFICANT	0.053	NO
