# Supplementary material for: Post‐translational modifications linked to preclinical Alzheimer's disease–related pathological and cognitive changes
Source: Alzheimers Dement. 2023 Dec 25;20(3):1851–67. doi: 10.1002/alz.13576 (PMC10984434; doi:10.1002/alz.13576)
Supplement: Supplementary file 11 — Supporting Information [file ALZ-20-1851-s010.xlsx]

## Sheet: Supp. Table 3
Supplemental Table 3. Statistics (raw and standardized coefficients, p-values, standard errors, t values) capturing results from amyloid-adjusted linear regression models of module/phenotype relationships. These models adjust for CSF pTau181 levels and amyloid status, as well as the demographic information listed in Supplemental Table 1. For each phenotype of interest, FDR-adjusted p-values are c…
module_name	trait	estimate	std_betas	se	p_value	tval	significance	p_adj	adj_significance
ME1	E4 Allele Count	0.00914988	0.0551712	0.0162752	0.575047	0.562198	NO	0.719	NO
ME2	E4 Allele Count	0.0223857	0.128931	0.0162595	0.171187	1.37678	NO	0.329	NO
ME3	E4 Allele Count	0.00997165	0.058384	0.0156761	0.525939	0.636106	NO	0.705	NO
ME4	E4 Allele Count	0.0298996	0.169995	0.0141525	0.0367365	2.11268	SIGNIFICANT	0.153	NO
ME5	E4 Allele Count	0.0356297	0.206391	0.0156562	0.0246653	2.27575	SIGNIFICANT	0.153	NO
ME6	E4 Allele Count	0.0371726	0.217717	0.0156859	0.0194194	2.36981	SIGNIFICANT	0.153	NO
ME7	E4 Allele Count	0.0312388	0.179859	0.0146001	0.0344442	2.13963	SIGNIFICANT	0.153	NO
ME8	E4 Allele Count	0.037072	0.212796	0.0154183	0.017754	2.40441	SIGNIFICANT	0.153	NO
ME9	E4 Allele Count	0.0165643	0.0998955	0.0153729	0.283455	1.0775	NO	0.472	NO
ME10	E4 Allele Count	-0.00427145	-0.0247982	0.0177848	0.810612	-0.240174	NO	0.867	NO
ME11	E4 Allele Count	-0.0263042	-0.154492	0.015268	0.0875387	-1.72283	NO	0.199	NO
ME12	E4 Allele Count	0.0207742	0.122171	0.0164689	0.209644	1.26142	NO	0.375	NO
ME13	E4 Allele Count	0.0260072	0.150879	0.0165112	0.117905	1.57512	NO	0.246	NO
ME14	E4 Allele Count	-0.00362618	-0.0219361	0.017072	0.832158	-0.212404	NO	0.867	NO
ME15	E4 Allele Count	-0.00615982	-0.0359701	0.0175608	0.726386	-0.350771	NO	0.825	NO
ME16	E4 Allele Count	0.0164464	0.0949795	0.0161001	0.309103	1.02151	NO	0.483	NO
ME17	E4 Allele Count	0.029315	0.170295	0.0151951	0.0561027	1.92924	NO	0.175	NO
ME18	E4 Allele Count	-0.105285	-0.629832	0.0129356	4.60893e-13	-8.13913	SIGNIFICANT	0	ADJ_SIGNIFICANT
ME19	E4 Allele Count	0.0161818	0.0921626	0.0177256	0.363153	0.912906	NO	0.534	NO
ME20	E4 Allele Count	0.00726493	0.0457814	0.015235	0.634345	0.476858	NO	0.755	NO
ME21	E4 Allele Count	0.0290051	0.187023	0.0147651	0.0518297	1.96444	NO	0.175	NO
ME22	E4 Allele Count	-0.0272002	-0.155969	0.0156685	0.0851775	-1.73598	NO	0.199	NO
ME23	E4 Allele Count	-0.000704684	-0.00410261	0.0167833	0.96658	-0.0419871	NO	0.967	NO
ME24	E4 Allele Count	-0.00991516	-0.0574431	0.015956	0.53553	-0.621408	NO	0.705	NO
ME25	E4 Allele Count	0.0280085	0.162447	0.0154163	0.0717829	1.81682	NO	0.199	NO
ME1	E2 Allele Count	-0.000789866	-0.00326007	0.0214404	0.970675	-0.0368401	NO	0.993	NO
ME2	E2 Allele Count	-0.0281705	-0.111059	0.0214058	0.190718	-1.31602	NO	0.99	NO
ME3	E2 Allele Count	0.0188579	0.0755784	0.0205859	0.361504	0.91606	NO	0.99	NO
ME4	E2 Allele Count	-0.00887687	-0.0345467	0.0189505	0.640345	-0.468425	NO	0.99	NO
ME5	E2 Allele Count	-0.0106676	-0.042298	0.0210218	0.612785	-0.507452	NO	0.99	NO
ME6	E2 Allele Count	0.00448426	0.0179778	0.0211179	0.832205	0.212344	NO	0.99	NO
ME7	E2 Allele Count	0.00662924	0.0261263	0.0195676	0.735372	0.338787	NO	0.99	NO
ME8	E2 Allele Count	-0.0137292	-0.0539436	0.0207371	0.509223	-0.662062	NO	0.99	NO
ME9	E2 Allele Count	-0.00824889	-0.0340523	0.0203098	0.685366	-0.406153	NO	0.99	NO
ME10	E2 Allele Count	-0.0194275	-0.0772035	0.0233353	0.406787	-0.832538	NO	0.99	NO
ME11	E2 Allele Count	-0.00996517	-0.0400629	0.0203171	0.624704	-0.490481	NO	0.99	NO
ME12	E2 Allele Count	0.0226245	0.0910748	0.0217126	0.299542	1.042	NO	0.99	NO
ME13	E2 Allele Count	-0.00527185	-0.0209351	0.0219442	0.810562	-0.240239	NO	0.99	NO
ME14	E2 Allele Count	-0.0309324	-0.128086	0.0222833	0.167709	-1.38814	NO	0.99	NO
ME15	E2 Allele Count	0.00951928	0.03805	0.0230986	0.681003	0.412114	NO	0.99	NO
ME16	E2 Allele Count	-0.0091559	-0.036194	0.0212582	0.667473	-0.430699	NO	0.99	NO
ME17	E2 Allele Count	0.0166747	0.066305	0.0202457	0.411818	0.823618	NO	0.99	NO
ME18	E2 Allele Count	0.00208513	0.00853826	0.0212645	0.922053	0.0980569	NO	0.993	NO
ME19	E2 Allele Count	-0.000201908	-0.000787152	0.0234022	0.993131	-0.00862774	NO	0.993	NO
ME20	E2 Allele Count	-0.00517704	-0.0223314	0.020057	0.796767	-0.258116	NO	0.99	NO
ME21	E2 Allele Count	-0.0359259	-0.158564	0.0194612	0.0673942	-1.84603	NO	0.99	NO
ME22	E2 Allele Count	-0.0029282	-0.0114933	0.0208735	0.888676	-0.140283	NO	0.993	NO
ME23	E2 Allele Count	0.028449	0.113373	0.0219247	0.196962	1.29758	NO	0.99	NO
ME24	E2 Allele Count	-0.00684514	-0.0271454	0.0210168	0.745229	-0.325699	NO	0.99	NO
ME25	E2 Allele Count	0.00453265	0.0179949	0.0205593	0.825889	0.220467	NO	0.99	NO
ME1	Total Gray Matter	2568.19	0.00432476	34209.5	0.940267	0.0750725	NO	0.974	NO
ME2	Total Gray Matter	-10623.4	-0.0179083	35170.2	0.763071	-0.302056	NO	0.954	NO
ME3	Total Gray Matter	-1204.13	-0.00202801	36326.6	0.973606	-0.0331473	NO	0.974	NO
ME4	Total Gray Matter	-42996.1	-0.072357	39542.6	0.278811	-1.08734	NO	0.766	NO
ME5	Total Gray Matter	-44622.5	-0.0748225	35816.2	0.214952	-1.24588	NO	0.766	NO
ME6	Total Gray Matter	-41283.8	-0.0690089	35755.4	0.250271	-1.15462	NO	0.766	NO
ME7	Total Gray Matter	-45046.8	-0.0757948	38566.5	0.244839	-1.16803	NO	0.766	NO
ME8	Total Gray Matter	-45496.3	-0.0763467	36343.9	0.212781	-1.25183	NO	0.766	NO
ME9	Total Gray Matter	-3182.27	-0.00532527	35989.4	0.929671	-0.0884224	NO	0.974	NO
ME10	Total Gray Matter	48656.1	0.0818072	33048.5	0.143261	1.47226	NO	0.766	NO
ME11	Total Gray Matter	14326.1	0.0240761	36268.4	0.693461	0.395001	NO	0.954	NO
ME12	Total Gray Matter	-61459.8	-0.102629	35699.8	0.087421	-1.72157	NO	0.766	NO
ME13	Total Gray Matter	-51350.3	-0.0856473	34780	0.142139	-1.47643	NO	0.766	NO
ME14	Total Gray Matter	-3938.54	-0.00660269	32971.2	0.905092	-0.119454	NO	0.974	NO
ME15	Total Gray Matter	43104.8	0.0719784	33574.8	0.20138	1.28384	NO	0.766	NO
ME16	Total Gray Matter	-14344.7	-0.0241292	35777	0.689089	-0.400946	NO	0.954	NO
ME17	Total Gray Matter	-29083.2	-0.0488317	37304.5	0.436971	-0.779616	NO	0.91	NO
ME18	Total Gray Matter	34188.4	0.0566883	35515.8	0.337443	0.962627	NO	0.766	NO
ME19	Total Gray Matter	-11640.8	-0.019267	34107.7	0.733409	-0.341294	NO	0.954	NO
ME20	Total Gray Matter	-33838.8	-0.0565496	34825.1	0.332936	-0.971677	NO	0.766	NO
ME21	Total Gray Matter	-21505.6	-0.0362783	34249.9	0.531119	-0.627905	NO	0.948	NO
ME22	Total Gray Matter	20264.1	0.033997	36381.4	0.578448	0.556992	NO	0.954	NO
ME23	Total Gray Matter	-24440.7	-0.0408142	35386.8	0.490947	-0.690674	NO	0.944	NO
ME24	Total Gray Matter	2286.4	0.00382235	36063	0.949541	0.0634001	NO	0.974	NO
ME25	Total Gray Matter	-14611.7	-0.0246265	36840.1	0.692267	-0.396624	NO	0.954	NO
ME1	Hippocampal Volume	127.605	0.01388	707.22	0.857082	0.180432	NO	0.875	NO
ME2	Hippocampal Volume	-386.366	-0.0420704	726.642	0.595791	-0.531714	NO	0.837	NO
ME3	Hippocampal Volume	356.241	0.038755	750.443	0.635757	0.474708	NO	0.837	NO
ME4	Hippocampal Volume	-671.857	-0.0730324	819.073	0.413501	-0.820264	NO	0.739	NO
ME5	Hippocampal Volume	-1304.18	-0.141254	736.277	0.0787484	-1.77131	NO	0.529	NO
ME6	Hippocampal Volume	-749.498	-0.080925	740.079	0.312989	-1.01273	NO	0.652	NO
ME7	Hippocampal Volume	-557.187	-0.0605569	799.935	0.487279	-0.69654	NO	0.761	NO
ME8	Hippocampal Volume	-1180.46	-0.127954	748.925	0.117301	-1.57621	NO	0.529	NO
ME9	Hippocampal Volume	-203.864	-0.022036	743.904	0.784465	-0.274047	NO	0.875	NO
ME10	Hippocampal Volume	1353.01	0.146941	678.867	0.0482586	1.99304	SIGNIFICANT	0.529	NO
ME11	Hippocampal Volume	621.822	0.0675015	748.391	0.407498	0.830879	NO	0.739	NO
ME12	Hippocampal Volume	-1043.81	-0.112587	740.713	0.161061	-1.40919	NO	0.575	NO
ME13	Hippocampal Volume	-1147.25	-0.1236	718.117	0.112457	-1.59758	NO	0.529	NO
ME14	Hippocampal Volume	-737.035	-0.0798108	678.786	0.279483	-1.08581	NO	0.643	NO
ME15	Hippocampal Volume	1348.95	0.145499	688.715	0.0522001	1.95865	NO	0.529	NO
ME16	Hippocampal Volume	-1126.46	-0.122393	733.805	0.127083	-1.5351	NO	0.529	NO
ME17	Hippocampal Volume	-185.677	-0.0201375	772.837	0.810495	-0.240254	NO	0.875	NO
ME18	Hippocampal Volume	-118.261	-0.0126661	736.724	0.872707	-0.160523	NO	0.875	NO
ME19	Hippocampal Volume	-343.649	-0.0367397	704.871	0.626664	-0.487535	NO	0.837	NO
ME20	Hippocampal Volume	-781.108	-0.0843167	719.401	0.279499	-1.08578	NO	0.643	NO
ME21	Hippocampal Volume	-760.677	-0.0828862	706.143	0.283286	-1.07723	NO	0.643	NO
ME22	Hippocampal Volume	571.463	0.0619281	751.455	0.448287	0.760475	NO	0.747	NO
ME23	Hippocampal Volume	-236.282	-0.0254868	732.631	0.747561	-0.322511	NO	0.875	NO
ME24	Hippocampal Volume	-864.23	-0.0933245	741.93	0.246123	-1.16484	NO	0.643	NO
ME25	Hippocampal Volume	-120.391	-0.0131064	762.048	0.874704	-0.157984	NO	0.875	NO
ME1	White Matter Hypointensities	-1.11782	-0.126368	0.703175	0.114232	-1.58967	NO	0.473	NO
ME2	White Matter Hypointensities	-1.58416	-0.179275	0.717084	0.0288365	-2.20917	SIGNIFICANT	0.18	NO
ME3	White Matter Hypointensities	-1.87718	-0.212243	0.736193	0.0118855	-2.54985	SIGNIFICANT	0.149	NO
ME4	White Matter Hypointensities	0.457379	0.0516724	0.822918	0.57926	0.555801	NO	0.724	NO
ME5	White Matter Hypointensities	-0.114098	-0.0128436	0.747156	0.878854	-0.152709	NO	0.925	NO
ME6	White Matter Hypointensities	-0.563406	-0.0632234	0.74379	0.450073	-0.75748	NO	0.625	NO
ME7	White Matter Hypointensities	0.396375	0.0447727	0.803331	0.622516	0.493414	NO	0.742	NO
ME8	White Matter Hypointensities	-0.695511	-0.0783519	0.755922	0.359158	-0.920083	NO	0.561	NO
ME9	White Matter Hypointensities	0.998842	0.11221	0.741677	0.180306	1.34673	NO	0.473	NO
ME10	White Matter Hypointensities	-0.890259	-0.100485	0.686791	0.197081	-1.29626	NO	0.473	NO
ME11	White Matter Hypointensities	0.103652	0.0116941	0.752753	0.890683	0.137697	NO	0.925	NO
ME12	White Matter Hypointensities	-0.281193	-0.0315222	0.748217	0.707638	-0.375818	NO	0.805	NO
ME13	White Matter Hypointensities	-0.633327	-0.0709137	0.725226	0.384048	-0.873283	NO	0.565	NO
ME14	White Matter Hypointensities	-0.792736	-0.0892165	0.680624	0.246172	-1.16472	NO	0.473	NO
ME15	White Matter Hypointensities	-0.700976	-0.0785797	0.698122	0.317119	-1.00409	NO	0.528	NO
ME16	White Matter Hypointensities	-0.99549	-0.112414	0.737696	0.179432	-1.34946	NO	0.473	NO
ME17	White Matter Hypointensities	-0.073383	-0.00827153	0.775569	0.924757	-0.0946182	NO	0.925	NO
ME18	White Matter Hypointensities	-0.958633	-0.106708	0.734682	0.194155	-1.30483	NO	0.473	NO
ME19	White Matter Hypointensities	-0.441454	-0.0490512	0.706842	0.533316	-0.624545	NO	0.701	NO
ME20	White Matter Hypointensities	2.90744	0.32618	0.680719	3.62859e-05	4.27113	SIGNIFICANT	0.001	ADJ_SIGNIFICANT
ME21	White Matter Hypointensities	-0.85857	-0.0972302	0.70771	0.227169	-1.21317	NO	0.473	NO
ME22	White Matter Hypointensities	0.911381	0.102646	0.751526	0.227344	1.21271	NO	0.473	NO
ME23	White Matter Hypointensities	-1.26134	-0.141403	0.727374	0.0851664	-1.7341	NO	0.426	NO
ME24	White Matter Hypointensities	1.70709	0.191587	0.733663	0.0214534	2.3268	SIGNIFICANT	0.179	NO
ME25	White Matter Hypointensities	-0.848602	-0.0960148	0.761205	0.266896	-1.11481	NO	0.477	NO
ME1	Memory Composite	0.278913	0.0313408	0.702833	0.692116	0.396842	NO	0.949	NO
ME2	Memory Composite	0.693726	0.0775065	0.740749	0.350691	0.936519	NO	0.949	NO
ME3	Memory Composite	0.378358	0.0415105	0.770725	0.624292	0.490912	NO	0.949	NO
ME4	Memory Composite	0.106352	0.0119098	0.857253	0.901453	0.124061	NO	0.949	NO
ME5	Memory Composite	0.558228	0.0619812	0.755235	0.461112	0.739144	NO	0.949	NO
ME6	Memory Composite	0.470965	0.0519022	0.760311	0.53668	0.619437	NO	0.949	NO
ME7	Memory Composite	0.117995	0.013064	0.830948	0.887293	0.142001	NO	0.949	NO
ME8	Memory Composite	0.462286	0.0513442	0.774429	0.551556	0.596938	NO	0.949	NO
ME9	Memory Composite	0.834482	0.0916481	0.776217	0.284279	1.07506	NO	0.949	NO
ME10	Memory Composite	0.128939	0.0144315	0.680223	0.849945	0.189554	NO	0.949	NO
ME11	Memory Composite	-0.34027	-0.0378684	0.755873	0.653316	-0.450169	NO	0.949	NO
ME12	Memory Composite	-0.202538	-0.0221223	0.743786	0.785805	-0.272307	NO	0.949	NO
ME13	Memory Composite	0.766988	0.0859824	0.716915	0.286612	1.06985	NO	0.949	NO
ME14	Memory Composite	0.385698	0.0420007	0.703218	0.584278	0.548475	NO	0.949	NO
ME15	Memory Composite	0.0415236	0.00463174	0.687403	0.951922	0.0604066	NO	0.952	NO
ME16	Memory Composite	0.626996	0.0698369	0.749696	0.404456	0.836334	NO	0.949	NO
ME17	Memory Composite	0.122586	0.0134322	0.802506	0.878822	0.152754	NO	0.949	NO
ME18	Memory Composite	1.58243	0.17602	0.723224	0.0304019	2.18802	SIGNIFICANT	0.76	NO
ME19	Memory Composite	0.898841	0.101135	0.688566	0.194	1.30538	NO	0.949	NO
ME20	Memory Composite	0.0879147	0.00921042	0.786058	0.911116	0.111843	NO	0.949	NO
ME21	Memory Composite	0.454116	0.0508775	0.713365	0.525483	0.636582	NO	0.949	NO
ME22	Memory Composite	-0.301269	-0.0331994	0.774485	0.697899	-0.388992	NO	0.949	NO
ME23	Memory Composite	0.740492	0.082302	0.728825	0.311456	1.01601	NO	0.949	NO
ME24	Memory Composite	-0.375233	-0.0414596	0.768017	0.625942	-0.488573	NO	0.949	NO
ME25	Memory Composite	0.157515	0.017394	0.787362	0.841741	0.200054	NO	0.949	NO
ME1	Executive Function Composite	0.0237802	0.0027439	0.706308	0.973192	0.0336683	NO	0.973	NO
ME2	Executive Function Composite	-0.960855	-0.110235	0.741779	0.197431	-1.29534	NO	0.443	NO
ME3	Executive Function Composite	-1.52665	-0.171992	0.763473	0.0475636	-1.99962	SIGNIFICANT	0.197	NO
ME4	Executive Function Composite	-1.37416	-0.158018	0.852817	0.109464	-1.61131	NO	0.319	NO
ME5	Executive Function Composite	-1.5578	-0.177612	0.748063	0.039203	-2.08245	SIGNIFICANT	0.197	NO
ME6	Executive Function Composite	-0.790539	-0.0894608	0.761663	0.30118	-1.03791	NO	0.443	NO
ME7	Executive Function Composite	-2.02489	-0.230211	0.816097	0.0143325	-2.48118	SIGNIFICANT	0.173	NO
ME8	Executive Function Composite	-1.0683	-0.121839	0.773351	0.169456	-1.3814	NO	0.423	NO
ME9	Executive Function Composite	-0.856676	-0.0966128	0.77945	0.273705	-1.09908	NO	0.443	NO
ME10	Executive Function Composite	0.359417	0.0413083	0.682574	0.599369	0.526561	NO	0.681	NO
ME11	Executive Function Composite	1.74335	0.199227	0.744665	0.0207013	2.34112	SIGNIFICANT	0.173	NO
ME12	Executive Function Composite	-1.17315	-0.13158	0.74033	0.115406	-1.58464	NO	0.319	NO
ME13	Executive Function Composite	-0.598386	-0.0688834	0.721258	0.408217	-0.829642	NO	0.523	NO
ME14	Executive Function Composite	0.559615	0.0625764	0.705421	0.429002	0.793306	NO	0.523	NO
ME15	Executive Function Composite	-0.104195	-0.0119346	0.69035	0.880257	-0.150931	NO	0.917	NO
ME16	Executive Function Composite	-0.806402	-0.0922323	0.751706	0.285306	-1.07276	NO	0.443	NO
ME17	Executive Function Composite	-1.9615	-0.220703	0.788063	0.0140345	-2.48902	SIGNIFICANT	0.173	NO
ME18	Executive Function Composite	0.571993	0.0653343	0.737585	0.439414	0.775495	NO	0.523	NO
ME19	Executive Function Composite	-0.741545	-0.0856778	0.692996	0.286517	-1.07006	NO	0.443	NO
ME20	Executive Function Composite	-0.656369	-0.0706118	0.787482	0.406044	-0.833503	NO	0.523	NO
ME21	Executive Function Composite	-0.176077	-0.0202569	0.717396	0.806492	-0.245439	NO	0.876	NO
ME22	Executive Function Composite	1.48493	0.168033	0.767656	0.0551746	1.93437	NO	0.197	NO
ME23	Executive Function Composite	-0.838046	-0.0956467	0.731241	0.253812	-1.14606	NO	0.443	NO
ME24	Executive Function Composite	0.882066	0.100078	0.768282	0.252972	1.1481	NO	0.443	NO
ME25	Executive Function Composite	-1.58056	-0.179226	0.779037	0.0444531	-2.02886	SIGNIFICANT	0.197	NO
